# Supplementary material for: Genome-wide analysis of the TPX2 family proteins in Eucalyptus grandis
Source: BMC Genomics. 2016 Nov 24;17:967. doi: 10.1186/s12864-016-3303-0 (PMC5122032; doi:10.1186/s12864-016-3303-0)
Supplement: Additional file 2: Table S1. — TPX2 proteins in plants (Viridiplantae). 574 of these Plant TPX2 proteins were from 45 different species of plants (Viridiplantae) and were used for producing the phylogenetic tree shown in Fig. 1. These sequences were classified into 6 groups (clade 1–6). (XLSX 325 kb) [file 12864_2016_3303_MOESM2_ESM.xlsx]

## Sheet: Tree
	Uniprot ID	Clade	At Protein Name	Species ID	Species Name
	I1N6A7	2		SOYBN	Glycine max (Soybean) (Glycine hispida)
	I1LWR6	2		SOYBN	Glycine max (Soybean) (Glycine hispida)
	V7C1Q7	2		PHAVU	Phaseolus vulgaris (Kidney bean) (French bean)
	V7BZI1	2		PHAVU	Phaseolus vulgaris (Kidney bean) (French bean)
	S8C9F0	2		9LAMI	Genlisea aurea
	G7KMP3	2		MEDTR	Medicago truncatula (Barrel medic) (Medicago tribuloides)
	I3SY38	2		LOTJA	Lotus japonicus (Lotus corniculatus var. japonicus)
	I1N4I7	2		SOYBN	Glycine max (Soybean) (Glycine hispida)
	I1KWD0	2		SOYBN	Glycine max (Soybean) (Glycine hispida)
	A0A059AQG5	2		EUCGR	Eucalyptus grandis (Flooded gum)
	V4SAE5	2		9ROSI	Populus tremula x Populus tremuloides
	W9QTH7	2		9ROSA	Morus notabilis
	M5XEQ6	2		PRUPE	Prunus persica (Peach) (Amygdalus persica)
	B9SJC3	2		RICCO	Ricinus communis (Castor bean)
	B9IK60	2		POPTR	Populus trichocarpa (Western balsam poplar) (Populus balsamifera subsp. trichocarpa)
	B9H0I8	2		POPTR	Populus trichocarpa (Western balsam poplar) (Populus balsamifera subsp. trichocarpa)
	M1CCT0	2		SOLTU	Solanum tuberosum (Potato)
	K4B730	2		SOLLC	Solanum lycopersicum (Tomato) (Lycopersicon esculentum)
	K4BDR7	2		SOLLC	Solanum lycopersicum (Tomato) (Lycopersicon esculentum)
	M1CCT9	2		SOLTU	Solanum tuberosum (Potato)
	K4B742	2		SOLLC	Solanum lycopersicum (Tomato) (Lycopersicon esculentum)
	M0TCT4	2		MUSAM	Musa acuminata subsp. malaccensis (Wild banana) (Musa malaccensis)
	F6H5N3	2		VITVI	Vitis vinifera (Grape)
	A5AE75	2		VITVI	Vitis vinifera (Grape)
	G7L582	2		MEDTR	Medicago truncatula (Barrel medic) (Medicago tribuloides)
	Q5XVC4	2	AtMAP20L2	ARATH	Arabidopsis thaliana (Mouse-ear cress)
	Q9C7U3	2		ARATH	Arabidopsis thaliana (Mouse-ear cress)
	D7LAK2	2		ARALL	Arabidopsis lyrata subsp. lyrata (Lyre-leaved rock-cress)
	R0GAL7	2		9BRAS	Capsella rubella
	M4C9Z8	2		BRARP	Brassica rapa subsp. pekinensis (Chinese cabbage) (Brassica pekinensis)
	V4M199	2		EUTSA	Eutrema salsugineum (Saltwater cress) (Sisymbrium salsugineum)
	M4E418	2		BRARP	Brassica rapa subsp. pekinensis (Chinese cabbage) (Brassica pekinensis)
	V4KUB6	2		EUTSA	Eutrema salsugineum (Saltwater cress) (Sisymbrium salsugineum)
	D7M7D3	2		ARALL	Arabidopsis lyrata subsp. lyrata (Lyre-leaved rock-cress)
	R0H6P2	2		9BRAS	Capsella rubella
	F4K9U0	2	AtMAP20L1	ARATH	Arabidopsis thaliana (Mouse-ear cress)
	Q9LF31	2	AtMAP20L1	ARATH	Arabidopsis thaliana (Mouse-ear cress)
	F4K9T9	2	AtMAP20L1	ARATH	Arabidopsis thaliana (Mouse-ear cress)
	M0TYU5	2		MUSAM	Musa acuminata subsp. malaccensis (Wild banana) (Musa malaccensis)
	M0SJ46	2		MUSAM	Musa acuminata subsp. malaccensis (Wild banana) (Musa malaccensis)
	M0TKZ5	2		MUSAM	Musa acuminata subsp. malaccensis (Wild banana) (Musa malaccensis)
	K7W1X4	2		MAIZE	Zea mays (Maize)
	K7VP76	2		MAIZE	Zea mays (Maize)
	B6TXH3	2		MAIZE	Zea mays (Maize)
	C5WSU9	2		SORBI	Sorghum bicolor (Sorghum) (Sorghum vulgare)
	B8A0H6	2		MAIZE	Zea mays (Maize)
	K4A8R6	2		SETIT	Setaria italica (Foxtail millet) (Panicum italicum)
	K4A891	2		SETIT	Setaria italica (Foxtail millet) (Panicum italicum)
	Q10Q23	2		ORYSJ	Oryza sativa subsp. japonica (Rice)
	B9F657	2		ORYSJ	Oryza sativa subsp. japonica (Rice)
	Q10Q22	2		ORYSJ	Oryza sativa subsp. japonica (Rice)
	B8AQS3	2		ORYSI	Oryza sativa subsp. indica (Rice)
	I1P8U4	2		ORYGL	Oryza glaberrima (African rice)
	J3LLC4	2		ORYBR	Oryza brachyantha
	I1H866	2		BRADI	Brachypodium distachyon (Purple false brome) (Trachynia distachya)
	M0W5L9	2		HORVD	Hordeum vulgare var. distichum (Domesticated barley)
	M0W5M0	2		HORVD	Hordeum vulgare var. distichum (Domesticated barley)
	W5E788	2		WHEAT	Triticum aestivum (Wheat)
	W5EFA2	2		WHEAT	Triticum aestivum (Wheat)
	W5E0B1	2		WHEAT	Triticum aestivum (Wheat)
	M7ZW49	2		TRIUA	Triticum urartu (Red wild einkorn) (Crithodium urartu)
	M8D6T6	2		AEGTA	Aegilops tauschii (Tausch's goatgrass) (Aegilops squarrosa)
	Q2QN69	2		ORYSJ	Oryza sativa subsp. japonica (Rice)
	I1R937	2		ORYGL	Oryza glaberrima (African rice)
	B8BMN8	2		ORYSI	Oryza sativa subsp. indica (Rice)
	A3CIR4	2		ORYSJ	Oryza sativa subsp. japonica (Rice)
	J3NEF1	2		ORYBR	Oryza brachyantha
	C5YQD0	2		SORBI	Sorghum bicolor (Sorghum) (Sorghum vulgare)
	K3ZF82	2		SETIT	Setaria italica (Foxtail millet) (Panicum italicum)
	M0V4Z3	2		HORVD	Hordeum vulgare var. distichum (Domesticated barley)
	M0V4Z2	2		HORVD	Hordeum vulgare var. distichum (Domesticated barley)
	M0V4Z4	2		HORVD	Hordeum vulgare var. distichum (Domesticated barley)
	W5F3R5	2		WHEAT	Triticum aestivum (Wheat)
	W5FP30	2		WHEAT	Triticum aestivum (Wheat)
	R7W0K8	2		AEGTA	Aegilops tauschii (Tausch's goatgrass) (Aegilops squarrosa)
	W5G1N9	2		WHEAT	Triticum aestivum (Wheat)
	M7ZXP3	2		TRIUA	Triticum urartu (Red wild einkorn) (Crithodium urartu)
	G8XQY2	1		WHEAT	Triticum aestivum (Wheat)
	W5FHP9	1		WHEAT	Triticum aestivum (Wheat)
	W5EWC7	1		WHEAT	Triticum aestivum (Wheat)
	M8A1B1	1		TRIUA	Triticum urartu (Red wild einkorn) (Crithodium urartu)
	M0WZA1	1		HORVD	Hordeum vulgare var. distichum (Domesticated barley)
	M0WZ99	1		HORVD	Hordeum vulgare var. distichum (Domesticated barley)
	W5FX95	1		WHEAT	Triticum aestivum (Wheat)
	I1IP99	1		BRADI	Brachypodium distachyon (Purple false brome) (Trachynia distachya)
	I1IPA0	1		BRADI	Brachypodium distachyon (Purple false brome) (Trachynia distachya)
	I1IPA1	1		BRADI	Brachypodium distachyon (Purple false brome) (Trachynia distachya)
	I1IPA2	1		BRADI	Brachypodium distachyon (Purple false brome) (Trachynia distachya)
	J3MWD9	1		ORYBR	Oryza brachyantha
	I1QWM5	1		ORYGL	Oryza glaberrima (African rice)
	Q0J2S5	1		ORYSJ	Oryza sativa subsp. japonica (Rice)
	B8BE75	1		ORYSI	Oryza sativa subsp. indica (Rice)
	K3ZX18	1		SETIT	Setaria italica (Foxtail millet) (Panicum italicum)
	C5X918	1		SORBI	Sorghum bicolor (Sorghum) (Sorghum vulgare)
	B6TPY4	1		MAIZE	Zea mays (Maize)
	W1PCV2	1		AMBTC	Amborella trichopoda
	M0TVD0	1		MUSAM	Musa acuminata subsp. malaccensis (Wild banana) (Musa malaccensis)
	K4BPV9	1		SOLLC	Solanum lycopersicum (Tomato) (Lycopersicon esculentum)
	W9REP5	1		9ROSA	Morus notabilis
	M5WV84	1		PRUPE	Prunus persica (Peach) (Amygdalus persica)
	S8D0X0	1		9LAMI	Genlisea aurea
	A0A059ADM8	1		EUCGR	Eucalyptus grandis (Flooded gum)
	K7MPV9	1		SOYBN	Glycine max (Soybean) (Glycine hispida)
	K7MPV8	1		SOYBN	Glycine max (Soybean) (Glycine hispida)
	C6SYB7	1		SOYBN	Glycine max (Soybean) (Glycine hispida)
	C6SWV7	1		SOYBN	Glycine max (Soybean) (Glycine hispida)
	I1LM90	1		SOYBN	Glycine max (Soybean) (Glycine hispida)
	V7CYV2	1		PHAVU	Phaseolus vulgaris (Kidney bean) (French bean)
	V7D117	1		PHAVU	Phaseolus vulgaris (Kidney bean) (French bean)
	I1MZH3	1		SOYBN	Glycine max (Soybean) (Glycine hispida)
	I3SPP2	1		LOTJA	Lotus japonicus (Lotus corniculatus var. japonicus)
	G7J8N4	1		MEDTR	Medicago truncatula (Barrel medic) (Medicago tribuloides)
	I3SDU8	1		MEDTR	Medicago truncatula (Barrel medic) (Medicago tribuloides)
	F4K773	1	AtMAP20	ARATH	Arabidopsis thaliana (Mouse-ear cress)
	Q29QA5	1		ARATH	Arabidopsis thaliana (Mouse-ear cress)
	D7MID1	1		ARALL	Arabidopsis lyrata subsp. lyrata (Lyre-leaved rock-cress)
	V4NLN2	1		EUTSA	Eutrema salsugineum (Saltwater cress) (Sisymbrium salsugineum)
	M4E9I7	1		BRARP	Brassica rapa subsp. pekinensis (Chinese cabbage) (Brassica pekinensis)
	M4EH56	1		BRARP	Brassica rapa subsp. pekinensis (Chinese cabbage) (Brassica pekinensis)
	R0GQP2	1		9BRAS	Capsella rubella
	F6HI06	1		VITVI	Vitis vinifera (Grape)
	C5DB43	1		VITVI	Vitis vinifera (Grape)
	D7TDR0	1		VITVI	Vitis vinifera (Grape)
	V4U533	1		9ROSI	Populus tremula x Populus tremuloides
	V4U538	1		9ROSI	Populus tremula x Populus tremuloides
	B9SR84	1		RICCO	Ricinus communis (Castor bean)
	A5X7Z1	1		9ROSI	Populus tremula x Populus tremuloides
	A9P8J7	1		POPTR	Populus trichocarpa (Western balsam poplar) (Populus balsamifera subsp. trichocarpa)
	A9SC64	1o		PHYPA	Physcomitrella patens subsp. patens (Moss)
	T1WMG3	1o		HELPE	Helianthus petiolaris (Prairie sunflower)
	T1WMN2	1o		HELAN	Helianthus annuus (Common sunflower)
	T1WLH0	1o		HELAN	Helianthus annuus (Common sunflower)
	T1WMM8	1o		HELAN	Helianthus annuus (Common sunflower)
	T1WMG7	1o		HELAN	Helianthus annuus (Common sunflower)
	T1WLF6	1o		HELAN	Helianthus annuus (Common sunflower)
	T1WLY3	1o		HELAN	Helianthus annuus (Common sunflower)
	T1WN94	1o		9ASTR	Helianthus argophyllus
	T1WN99	1o		HELAN	Helianthus annuus (Common sunflower)
	A8J7A6	3o		CHLRE	Chlamydomonas reinhardtii (Chlamydomonas smithii)
	I0YJW1	3o		9CHLO	Coccomyxa subellipsoidea C-169
	C1N8B2	3o		MICPC	Micromonas pusilla (strain CCMP1545) (Picoplanktonic green alga)
	C1E761	3o		MICSR	Micromonas sp. (strain RCC299 / NOUM17) (Picoplanktonic green alga)
	Q9FKW1	3o	AtTPX2L	ARATH	Arabidopsis thaliana (Mouse-ear cress)
	A9RPS7	3o		PHYPA	Physcomitrella patens subsp. patens (Moss)
	A9SQT4	3o		PHYPA	Physcomitrella patens subsp. patens (Moss)
	D8S5M3	3o		SELML	Selaginella moellendorffii (Spikemoss)
	D8SMP2	3o		SELML	Selaginella moellendorffii (Spikemoss)
	M8BRU7	3		AEGTA	Aegilops tauschii (Tausch's goatgrass) (Aegilops squarrosa)
	W5C3L5	3		WHEAT	Triticum aestivum (Wheat)
	W5BIW0	3		WHEAT	Triticum aestivum (Wheat)
	W5B591	3		WHEAT	Triticum aestivum (Wheat)
	M7ZE04	3		TRIUA	Triticum urartu (Red wild einkorn) (Crithodium urartu)
	M0VPI1	3		HORVD	Hordeum vulgare var. distichum (Domesticated barley)
	M0VPI0	3		HORVD	Hordeum vulgare var. distichum (Domesticated barley)
	M0VPH5	3		HORVD	Hordeum vulgare var. distichum (Domesticated barley)
	M0VPH6	3		HORVD	Hordeum vulgare var. distichum (Domesticated barley)
	I1GU47	3		BRADI	Brachypodium distachyon (Purple false brome) (Trachynia distachya)
	J3ML67	3		ORYBR	Oryza brachyantha
	C7J530	3		ORYSJ	Oryza sativa subsp. japonica (Rice)
	A2YLN7	3		ORYSI	Oryza sativa subsp. indica (Rice)
	I1QAY4	3		ORYGL	Oryza glaberrima (African rice)
	B9FXF0	3		ORYSJ	Oryza sativa subsp. japonica (Rice)
	K3ZQZ8	3		SETIT	Setaria italica (Foxtail millet) (Panicum italicum)
	C5X9C9	3		SORBI	Sorghum bicolor (Sorghum) (Sorghum vulgare)
	C0PFL7	3		MAIZE	Zea mays (Maize)
	M0TQT8	3		MUSAM	Musa acuminata subsp. malaccensis (Wild banana) (Musa malaccensis)
	M0TB97	3		MUSAM	Musa acuminata subsp. malaccensis (Wild banana) (Musa malaccensis)
	U5D282	3		AMBTC	Amborella trichopoda
	S8CQV0	3		9LAMI	Genlisea aurea
	M4DFJ0	3		BRARP	Brassica rapa subsp. pekinensis (Chinese cabbage) (Brassica pekinensis)
	V4L2R8	3		EUTSA	Eutrema salsugineum (Saltwater cress) (Sisymbrium salsugineum)
	M4EUR0	3		BRARP	Brassica rapa subsp. pekinensis (Chinese cabbage) (Brassica pekinensis)
	R0I3G5	3		9BRAS	Capsella rubella
	D7KD78	3		ARALL	Arabidopsis lyrata subsp. lyrata (Lyre-leaved rock-cress)
	TPX2	3	AtTPX2	ARATH	Arabidopsis thaliana (Mouse-ear cress)
	V4LXF9	3		EUTSA	Eutrema salsugineum (Saltwater cress) (Sisymbrium salsugineum)
	M1B2Q9	3		SOLTU	Solanum tuberosum (Potato)
	K4DB86	3		SOLLC	Solanum lycopersicum (Tomato) (Lycopersicon esculentum)
	M1BZ75	3		SOLTU	Solanum tuberosum (Potato)
	K4CXZ8	3		SOLLC	Solanum lycopersicum (Tomato) (Lycopersicon esculentum)
	M1D6A8	3		SOLTU	Solanum tuberosum (Potato)
	K4CFS4	3		SOLLC	Solanum lycopersicum (Tomato) (Lycopersicon esculentum)
	I1LS60	3		SOYBN	Glycine max (Soybean) (Glycine hispida)
	I1KEZ9	3		SOYBN	Glycine max (Soybean) (Glycine hispida)
	V7AKZ2	3		PHAVU	Phaseolus vulgaris (Kidney bean) (French bean)
	G0ZS03	3		CUCMA	Cucurbita maxima (Pumpkin) (Winter squash)
	A0A059DH62	3		EUCGR	Eucalyptus grandis (Flooded gum)
	V4UDY9	3		9ROSI	Populus tremula x Populus tremuloides
	E0CTG6	3		VITVI	Vitis vinifera (Grape)
	A5B0H4	3		VITVI	Vitis vinifera (Grape)
	W9QYK9	3		9ROSA	Morus notabilis
	M5VTA4	3		PRUPE	Prunus persica (Peach) (Amygdalus persica)
	B9RVW1	3		RICCO	Ricinus communis (Castor bean)
	B9HGP3	3		POPTR	Populus trichocarpa (Western balsam poplar) (Populus balsamifera subsp. trichocarpa)
	U5FJV6	3		POPTR	Populus trichocarpa (Western balsam poplar) (Populus balsamifera subsp. trichocarpa)
	D8T8P5	123o		SELML	Selaginella moellendorffii (Spikemoss)
	B9HJA8	6		POPTR	Populus trichocarpa (Western balsam poplar) (Populus balsamifera subsp. trichocarpa)
	U5G5N5	6		POPTR	Populus trichocarpa (Western balsam poplar) (Populus balsamifera subsp. trichocarpa)
	B9HJA7	6		POPTR	Populus trichocarpa (Western balsam poplar) (Populus balsamifera subsp. trichocarpa)
	B9HW71	6		POPTR	Populus trichocarpa (Western balsam poplar) (Populus balsamifera subsp. trichocarpa)
	B9SJ47	6		RICCO	Ricinus communis (Castor bean)
	M5XVA3	6		PRUPE	Prunus persica (Peach) (Amygdalus persica)
	D7T8T9	6		VITVI	Vitis vinifera (Grape)
	V4W5Y7	6		9ROSI	Populus tremula x Populus tremuloides
	V4UGT2	6		9ROSI	Populus tremula x Populus tremuloides
	V4UBI2	6		9ROSI	Populus tremula x Populus tremuloides
	A0A059BEQ6	6		EUCGR	Eucalyptus grandis (Flooded gum)
	K4BWY3	6		SOLLC	Solanum lycopersicum (Tomato) (Lycopersicon esculentum)
	M1CZX1	6		SOLTU	Solanum tuberosum (Potato)
	M1CZX2	6		SOLTU	Solanum tuberosum (Potato)
	W9RG84	6		9ROSA	Morus notabilis
	V7CK52	6		PHAVU	Phaseolus vulgaris (Kidney bean) (French bean)
	K7L344	6		SOYBN	Glycine max (Soybean) (Glycine hispida)
	K7N0Q8	6		SOYBN	Glycine max (Soybean) (Glycine hispida)
	V4KE76	6		EUTSA	Eutrema salsugineum (Saltwater cress) (Sisymbrium salsugineum)
	M4DI45	6		BRARP	Brassica rapa subsp. pekinensis (Chinese cabbage) (Brassica pekinensis)
	R0HYX2	6		9BRAS	Capsella rubella
	R0IEE5	6		9BRAS	Capsella rubella
	D7KYG6	6		ARALL	Arabidopsis lyrata subsp. lyrata (Lyre-leaved rock-cress)
	Q67Y69	6	AtWDL7	ARATH	Arabidopsis thaliana (Mouse-ear cress)
	Q9SSK3	6		ARATH	Arabidopsis thaliana (Mouse-ear cress)
	W1P3C1	6		AMBTC	Amborella trichopoda
	W1PUB6	6		AMBTC	Amborella trichopoda
	B9S2I4	6		RICCO	Ricinus communis (Castor bean)
	U5FXZ1	6		POPTR	Populus trichocarpa (Western balsam poplar) (Populus balsamifera subsp. trichocarpa)
	M5XIR7	6		PRUPE	Prunus persica (Peach) (Amygdalus persica)
	D7TNK1	6		VITVI	Vitis vinifera (Grape)
	W9RNK3	6		9ROSA	Morus notabilis
	A0A059D8M2	6		EUCGR	Eucalyptus grandis (Flooded gum)
	U5FXY5	6		POPTR	Populus trichocarpa (Western balsam poplar) (Populus balsamifera subsp. trichocarpa)
	B9HTE2	6		POPTR	Populus trichocarpa (Western balsam poplar) (Populus balsamifera subsp. trichocarpa)
	B9RMP6	6		RICCO	Ricinus communis (Castor bean)
	M5XSN4	6		PRUPE	Prunus persica (Peach) (Amygdalus persica)
	V4VFU6	6		9ROSI	Populus tremula x Populus tremuloides
	K4BYE7	6		SOLLC	Solanum lycopersicum (Tomato) (Lycopersicon esculentum)
	M1AVE6	6		SOLTU	Solanum tuberosum (Potato)
	M1AVE7	6		SOLTU	Solanum tuberosum (Potato)
	M4F5J4	6		BRARP	Brassica rapa subsp. pekinensis (Chinese cabbage) (Brassica pekinensis)
	V4KNK2	6		EUTSA	Eutrema salsugineum (Saltwater cress) (Sisymbrium salsugineum)
	R0FNU8	6		9BRAS	Capsella rubella
	D7LQY2	6		ARALL	Arabidopsis lyrata subsp. lyrata (Lyre-leaved rock-cress)
	Q84JG6	6	AtWDL9	ARATH	Arabidopsis thaliana (Mouse-ear cress)
	Q9LU87	6		ARATH	Arabidopsis thaliana (Mouse-ear cress)
	F4J760	6	AtWDL8	ARATH	Arabidopsis thaliana (Mouse-ear cress)
	F4J761	6	AtWDL8	ARATH	Arabidopsis thaliana (Mouse-ear cress)
	Q681A3	6		ARATH	Arabidopsis thaliana (Mouse-ear cress)
	D7L9M0	6		ARALL	Arabidopsis lyrata subsp. lyrata (Lyre-leaved rock-cress)
	M4C9W5	6		BRARP	Brassica rapa subsp. pekinensis (Chinese cabbage) (Brassica pekinensis)
	R0HZ34	6		9BRAS	Capsella rubella
	K7KNC7	6		SOYBN	Glycine max (Soybean) (Glycine hispida)
	K7MWS3	6		SOYBN	Glycine max (Soybean) (Glycine hispida)
	V7C3T5	6		PHAVU	Phaseolus vulgaris (Kidney bean) (French bean)
	V7B8N4	6		PHAVU	Phaseolus vulgaris (Kidney bean) (French bean)
	M1AYB6	6		SOLTU	Solanum tuberosum (Potato)
	M1AYB4	6		SOLTU	Solanum tuberosum (Potato)
	M1AYB5	6		SOLTU	Solanum tuberosum (Potato)
	K4BDG8	6		SOLLC	Solanum lycopersicum (Tomato) (Lycopersicon esculentum)
	K4B7C7	6		SOLLC	Solanum lycopersicum (Tomato) (Lycopersicon esculentum)
	M1A9S2	6		SOLTU	Solanum tuberosum (Potato)
	M1A9S3	6		SOLTU	Solanum tuberosum (Potato)
	A0A059AHX8	6		EUCGR	Eucalyptus grandis (Flooded gum)
	W9SIZ9	6		9ROSA	Morus notabilis
	M5WUH1	6		PRUPE	Prunus persica (Peach) (Amygdalus persica)
	D7SPX1	6		VITVI	Vitis vinifera (Grape)
	V4TJ11	6		9ROSI	Populus tremula x Populus tremuloides
	B9SLR7	6		RICCO	Ricinus communis (Castor bean)
	B9GJA8	6		POPTR	Populus trichocarpa (Western balsam poplar) (Populus balsamifera subsp. trichocarpa)
	D8R6F6	6o		SELML	Selaginella moellendorffii (Spikemoss)
	D8QMK7	6o		SELML	Selaginella moellendorffii (Spikemoss)
	D8R7M4	6o		SELML	Selaginella moellendorffii (Spikemoss)
	A9U080	6o		PHYPA	Physcomitrella patens subsp. patens (Moss)
	A9SUA4	6o		PHYPA	Physcomitrella patens subsp. patens (Moss)
	A9RIA1	6o		PHYPA	Physcomitrella patens subsp. patens (Moss)
	A9SXD6	6o		PHYPA	Physcomitrella patens subsp. patens (Moss)
	A9RPB7	6o		PHYPA	Physcomitrella patens subsp. patens (Moss)
	A9SIL1	6o		PHYPA	Physcomitrella patens subsp. patens (Moss)
	A9TU86	6o		PHYPA	Physcomitrella patens subsp. patens (Moss)
	A9SSX1	6o		PHYPA	Physcomitrella patens subsp. patens (Moss)
	A9SMF9	6o		PHYPA	Physcomitrella patens subsp. patens (Moss)
	A9TNQ1	6o		PHYPA	Physcomitrella patens subsp. patens (Moss)
	A9RGQ9	6o		PHYPA	Physcomitrella patens subsp. patens (Moss)
	A9RI80	6o		PHYPA	Physcomitrella patens subsp. patens (Moss)
	A9RI81	6o		PHYPA	Physcomitrella patens subsp. patens (Moss)
	M8BS52	4o		AEGTA	Aegilops tauschii (Tausch's goatgrass) (Aegilops squarrosa)
	W5DHH9	4o		WHEAT	Triticum aestivum (Wheat)
	D8LAL7	4o		WHEAT	Triticum aestivum (Wheat)
	W5CMT7	4o		WHEAT	Triticum aestivum (Wheat)
	M7ZM87	4o		TRIUA	Triticum urartu (Red wild einkorn) (Crithodium urartu)
	M0XMJ7	4o		HORVD	Hordeum vulgare var. distichum (Domesticated barley)
	M0XMJ6	4o		HORVD	Hordeum vulgare var. distichum (Domesticated barley)
	F2EG96	4o		HORVD	Hordeum vulgare var. distichum (Domesticated barley)
	I1IKQ5	4o		BRADI	Brachypodium distachyon (Purple false brome) (Trachynia distachya)
	J3N9C6	4o		ORYBR	Oryza brachyantha
	B9G8C3	4o		ORYSJ	Oryza sativa subsp. japonica (Rice)
	I1R1C0	4o		ORYGL	Oryza glaberrima (African rice)
	Q2R1U6	4o		ORYSJ	Oryza sativa subsp. japonica (Rice)
	B8AVP0	4o		ORYSI	Oryza sativa subsp. indica (Rice)
	K3ZIE5	4o		SETIT	Setaria italica (Foxtail millet) (Panicum italicum)
	B6U9N5	4o		MAIZE	Zea mays (Maize)
	K7TZ33	4o		MAIZE	Zea mays (Maize)
	C4J182	4o		MAIZE	Zea mays (Maize)
	B9HUD0	4		POPTR	Populus trichocarpa (Western balsam poplar) (Populus balsamifera subsp. trichocarpa)
	U5FY54	4		POPTR	Populus trichocarpa (Western balsam poplar) (Populus balsamifera subsp. trichocarpa)
	A9P9R6	4		POPTR	Populus trichocarpa (Western balsam poplar) (Populus balsamifera subsp. trichocarpa)
	B9HKF2	4		POPTR	Populus trichocarpa (Western balsam poplar) (Populus balsamifera subsp. trichocarpa)
	B9RTE1	4		RICCO	Ricinus communis (Castor bean)
	M5XXG5	4		PRUPE	Prunus persica (Peach) (Amygdalus persica)
	D7T7A2	4		VITVI	Vitis vinifera (Grape)
	V4S3K5	4		9ROSI	Populus tremula x Populus tremuloides
	V4SAK8	4		9ROSI	Populus tremula x Populus tremuloides
	W9QLC0	4		9ROSA	Morus notabilis
	A0A059B2W1	4		EUCGR	Eucalyptus grandis (Flooded gum)
	A0A059B479	4		EUCGR	Eucalyptus grandis (Flooded gum)
	A0A059B2V7	4		EUCGR	Eucalyptus grandis (Flooded gum)
	A0A059B367	4		EUCGR	Eucalyptus grandis (Flooded gum)
	M1B7S2	4		SOLTU	Solanum tuberosum (Potato)
	M1B7S3	4		SOLTU	Solanum tuberosum (Potato)
	K4CVW6	4		SOLLC	Solanum lycopersicum (Tomato) (Lycopersicon esculentum)
	M1BCH6	4		SOLTU	Solanum tuberosum (Potato)
	K4C665	4		SOLLC	Solanum lycopersicum (Tomato) (Lycopersicon esculentum)
	M1BCH4	4		SOLTU	Solanum tuberosum (Potato)
	M1BCH5	4		SOLTU	Solanum tuberosum (Potato)
	M4E4R1	4		BRARP	Brassica rapa subsp. pekinensis (Chinese cabbage) (Brassica pekinensis)
	M4EYI9	4		BRARP	Brassica rapa subsp. pekinensis (Chinese cabbage) (Brassica pekinensis)
	Q7XYW3	4		BRANA	Brassica napus (Rape)
	V4LUR1	4		EUTSA	Eutrema salsugineum (Saltwater cress) (Sisymbrium salsugineum)
	R0HZ11	4		9BRAS	Capsella rubella
	R0G5Z6	4		9BRAS	Capsella rubella
	F4J2V3	4	AtWDL3	ARATH	Arabidopsis thaliana (Mouse-ear cress)
	Q84WL6	4	AtWDL3	ARATH	Arabidopsis thaliana (Mouse-ear cress)
	Q9LS82	4	AtWDL3	ARATH	Arabidopsis thaliana (Mouse-ear cress)
	G7I3Y8	4		MEDTR	Medicago truncatula (Barrel medic) (Medicago tribuloides)
	I3S5J1	4		MEDTR	Medicago truncatula (Barrel medic) (Medicago tribuloides)
	I3SWF5	4		MEDTR	Medicago truncatula (Barrel medic) (Medicago tribuloides)
	I3T524	4		LOTJA	Lotus japonicus (Lotus corniculatus var. japonicus)
	V7BE02	4		PHAVU	Phaseolus vulgaris (Kidney bean) (French bean)
	K7LK76	4		SOYBN	Glycine max (Soybean) (Glycine hispida)
	C6TN56	4		SOYBN	Glycine max (Soybean) (Glycine hispida)
	C6TDY8	4		SOYBN	Glycine max (Soybean) (Glycine hispida)
	I1LCA0	4		SOYBN	Glycine max (Soybean) (Glycine hispida)
	K7LK74	4		SOYBN	Glycine max (Soybean) (Glycine hispida)
	K7LK75	4		SOYBN	Glycine max (Soybean) (Glycine hispida)
	A0A059AUG8	4		EUCGR	Eucalyptus grandis (Flooded gum)
	A0A059AU71	4		EUCGR	Eucalyptus grandis (Flooded gum)
	W1P369	4		AMBTC	Amborella trichopoda
	Q851Q0	4		ORYSJ	Oryza sativa subsp. japonica (Rice)
	B8ALB9	4		ORYSI	Oryza sativa subsp. indica (Rice)
	Q10C08	4		ORYSJ	Oryza sativa subsp. japonica (Rice)
	I1Q5S8	4		ORYGL	Oryza glaberrima (African rice)
	Q761Z8	4		ORYSJ	Oryza sativa subsp. japonica (Rice)
	J3LTR9	4		ORYBR	Oryza brachyantha
	I1GM57	4		BRADI	Brachypodium distachyon (Purple false brome) (Trachynia distachya)
	F2DUR0	4		HORVD	Hordeum vulgare var. distichum (Domesticated barley)
	W5EXS9	4		WHEAT	Triticum aestivum (Wheat)
	W5FFB6	4		WHEAT	Triticum aestivum (Wheat)
	W5FZV1	4		WHEAT	Triticum aestivum (Wheat)
	R7W875	4		AEGTA	Aegilops tauschii (Tausch's goatgrass) (Aegilops squarrosa)
	K4AC11	4		SETIT	Setaria italica (Foxtail millet) (Panicum italicum)
	K4ABM2	4		SETIT	Setaria italica (Foxtail millet) (Panicum italicum)
	B6TU56	4		MAIZE	Zea mays (Maize)
	B4F7S4	4		MAIZE	Zea mays (Maize)
	B4G189	4		MAIZE	Zea mays (Maize)
	C5WX47	4		SORBI	Sorghum bicolor (Sorghum) (Sorghum vulgare)
	B8B7W6	4		ORYSI	Oryza sativa subsp. indica (Rice)
	B9FVW4	4		ORYSJ	Oryza sativa subsp. japonica (Rice)
	I1Q8M0	4		ORYGL	Oryza glaberrima (African rice)
	Q6ZLF9	4		ORYSJ	Oryza sativa subsp. japonica (Rice)
	J3MJ25	4		ORYBR	Oryza brachyantha
	I1H302	4		BRADI	Brachypodium distachyon (Purple false brome) (Trachynia distachya)
	I1H301	4		BRADI	Brachypodium distachyon (Purple false brome) (Trachynia distachya)
	C5XB66	4		SORBI	Sorghum bicolor (Sorghum) (Sorghum vulgare)
	B4FZW2	4		MAIZE	Zea mays (Maize)
	B6TJ88	4		MAIZE	Zea mays (Maize)
	K3ZSN1	4		SETIT	Setaria italica (Foxtail millet) (Panicum italicum)
	C5XB62	4		SORBI	Sorghum bicolor (Sorghum) (Sorghum vulgare)
	C0P7E6	4		MAIZE	Zea mays (Maize)
	B6TVC9	4		MAIZE	Zea mays (Maize)
	M0TZ84	4		MUSAM	Musa acuminata subsp. malaccensis (Wild banana) (Musa malaccensis)
	M0TS70	4		MUSAM	Musa acuminata subsp. malaccensis (Wild banana) (Musa malaccensis)
	M0TM67	4		MUSAM	Musa acuminata subsp. malaccensis (Wild banana) (Musa malaccensis)
	M0SPU4	4		MUSAM	Musa acuminata subsp. malaccensis (Wild banana) (Musa malaccensis)
	M0S7F1	4		MUSAM	Musa acuminata subsp. malaccensis (Wild banana) (Musa malaccensis)
	M0SR60	4		MUSAM	Musa acuminata subsp. malaccensis (Wild banana) (Musa malaccensis)
	M0TDV0	4		MUSAM	Musa acuminata subsp. malaccensis (Wild banana) (Musa malaccensis)
	WDL1	4	AtWDL1	ARATH	Arabidopsis thaliana (Mouse-ear cress)
	D7L2W3	4		ARALL	Arabidopsis lyrata subsp. lyrata (Lyre-leaved rock-cress)
	V4MB15	4		EUTSA	Eutrema salsugineum (Saltwater cress) (Sisymbrium salsugineum)
	R0HMM9	4		9BRAS	Capsella rubella
	R0I3P2	4		9BRAS	Capsella rubella
	M4CA86	4		BRARP	Brassica rapa subsp. pekinensis (Chinese cabbage) (Brassica pekinensis)
	M4FH16	4		BRARP	Brassica rapa subsp. pekinensis (Chinese cabbage) (Brassica pekinensis)
	M4D0K6	4		BRARP	Brassica rapa subsp. pekinensis (Chinese cabbage) (Brassica pekinensis)
	V4MLI7	4		EUTSA	Eutrema salsugineum (Saltwater cress) (Sisymbrium salsugineum)
	R0GXG6	4		9BRAS	Capsella rubella
	WVD2	4	AtWVD2	ARATH	Arabidopsis thaliana (Mouse-ear cress)
	D7M6W1	4		ARALL	Arabidopsis lyrata subsp. lyrata (Lyre-leaved rock-cress)
	M4C9A4	4		BRARP	Brassica rapa subsp. pekinensis (Chinese cabbage) (Brassica pekinensis)
	V4KR30	4		EUTSA	Eutrema salsugineum (Saltwater cress) (Sisymbrium salsugineum)
	M4EL12	4		BRARP	Brassica rapa subsp. pekinensis (Chinese cabbage) (Brassica pekinensis)
	R0HZR9	4		9BRAS	Capsella rubella
	D7KP07	4		ARALL	Arabidopsis lyrata subsp. lyrata (Lyre-leaved rock-cress)
	Q9SLI7	4		ARATH	Arabidopsis thaliana (Mouse-ear cress)
	Q9ASW8	4	AtWDL2	ARATH	Arabidopsis thaliana (Mouse-ear cress)
	Q8LES4	4		ARATH	Arabidopsis thaliana (Mouse-ear cress)
	A9PH74	4		POPTR	Populus trichocarpa (Western balsam poplar) (Populus balsamifera subsp. trichocarpa)
	B9I5H1	4		POPTR	Populus trichocarpa (Western balsam poplar) (Populus balsamifera subsp. trichocarpa)
	B9SZ51	4		RICCO	Ricinus communis (Castor bean)
	W9RQU0	4		9ROSA	Morus notabilis
	A0A059B6C1	4		EUCGR	Eucalyptus grandis (Flooded gum)
	V4UD53	4		9ROSI	Populus tremula x Populus tremuloides
	M5WB58	4		PRUPE	Prunus persica (Peach) (Amygdalus persica)
	D7TXI7	4		VITVI	Vitis vinifera (Grape)
	A5C3U3	4		VITVI	Vitis vinifera (Grape)
	M1CMN7	4		SOLTU	Solanum tuberosum (Potato)
	K4B0A0	4		SOLLC	Solanum lycopersicum (Tomato) (Lycopersicon esculentum)
	S8E4F8	4		9LAMI	Genlisea aurea
	B5TV73	4		CAMSI	Camellia sinensis (Tea)
	S8C979	4		9LAMI	Genlisea aurea
	I1LBN0	4		SOYBN	Glycine max (Soybean) (Glycine hispida)
	K7LJS4	4		SOYBN	Glycine max (Soybean) (Glycine hispida)
	C6T9C8	4		SOYBN	Glycine max (Soybean) (Glycine hispida)
	V7BG78	4		PHAVU	Phaseolus vulgaris (Kidney bean) (French bean)
	I3SVG8	4		MEDTR	Medicago truncatula (Barrel medic) (Medicago tribuloides)
	I3SKA7	4		LOTJA	Lotus japonicus (Lotus corniculatus var. japonicus)
	V7BMH6	4		PHAVU	Phaseolus vulgaris (Kidney bean) (French bean)
	K7KGW1	4		SOYBN	Glycine max (Soybean) (Glycine hispida)
	I1JRN8	4		SOYBN	Glycine max (Soybean) (Glycine hispida)
	K7KGW2	4		SOYBN	Glycine max (Soybean) (Glycine hispida)
	K7KGW3	4		SOYBN	Glycine max (Soybean) (Glycine hispida)
	K7N041	4		SOYBN	Glycine max (Soybean) (Glycine hispida)
	K7N047	4		SOYBN	Glycine max (Soybean) (Glycine hispida)
	K7N045	4		SOYBN	Glycine max (Soybean) (Glycine hispida)
	K7N046	4		SOYBN	Glycine max (Soybean) (Glycine hispida)
	I1NCA6	4		SOYBN	Glycine max (Soybean) (Glycine hispida)
	K7N044	4		SOYBN	Glycine max (Soybean) (Glycine hispida)
	S8DDM7	5o		9LAMI	Genlisea aurea
	M0T3S4	5o		MUSAM	Musa acuminata subsp. malaccensis (Wild banana) (Musa malaccensis)
	K7U0Q5	5o		MAIZE	Zea mays (Maize)
	C5Y4V6	5		SORBI	Sorghum bicolor (Sorghum) (Sorghum vulgare)
	B6TK06	5		MAIZE	Zea mays (Maize)
	B4FRD7	5		MAIZE	Zea mays (Maize)
	C4J6F5	5		MAIZE	Zea mays (Maize)
	K3ZIE2	5		SETIT	Setaria italica (Foxtail millet) (Panicum italicum)
	J3N944	5		ORYBR	Oryza brachyantha
	I1R117	5		ORYGL	Oryza glaberrima (African rice)
	Q2R2B9	5		ORYSJ	Oryza sativa subsp. japonica (Rice)
	B8BL54	5		ORYSI	Oryza sativa subsp. indica (Rice)
	I1IKZ8	5		BRADI	Brachypodium distachyon (Purple false brome) (Trachynia distachya)
	T1NRX1	5		TRIUA	Triticum urartu (Red wild einkorn) (Crithodium urartu)
	W5EJU2	5		WHEAT	Triticum aestivum (Wheat)
	F2ECB7	5		HORVD	Hordeum vulgare var. distichum (Domesticated barley)
	R7WA65	5		AEGTA	Aegilops tauschii (Tausch's goatgrass) (Aegilops squarrosa)
	A2ZMR4	5		ORYSI	Oryza sativa subsp. indica (Rice)
	M4CM69	5		BRARP	Brassica rapa subsp. pekinensis (Chinese cabbage) (Brassica pekinensis)
	M4E2N5	5		BRARP	Brassica rapa subsp. pekinensis (Chinese cabbage) (Brassica pekinensis)
	V4NZ22	5		EUTSA	Eutrema salsugineum (Saltwater cress) (Sisymbrium salsugineum)
	V4LNS2	5		EUTSA	Eutrema salsugineum (Saltwater cress) (Sisymbrium salsugineum)
	R0HT32	5		9BRAS	Capsella rubella
	Q9SJ62	5	AtWDL4	ARATH	Arabidopsis thaliana (Mouse-ear cress)
	D7LIL5	5		ARALL	Arabidopsis lyrata subsp. lyrata (Lyre-leaved rock-cress)
	K7KG56	5		SOYBN	Glycine max (Soybean) (Glycine hispida)
	K7MZD0	5		SOYBN	Glycine max (Soybean) (Glycine hispida)
	V7CXY8	5		PHAVU	Phaseolus vulgaris (Kidney bean) (French bean)
	I3T2N5	5		LOTJA	Lotus japonicus (Lotus corniculatus var. japonicus)
	V7BIP9	5		PHAVU	Phaseolus vulgaris (Kidney bean) (French bean)
	I1L9M7	5		SOYBN	Glycine max (Soybean) (Glycine hispida)
	I1JGF1	5		SOYBN	Glycine max (Soybean) (Glycine hispida)
	K7K9I0	5		SOYBN	Glycine max (Soybean) (Glycine hispida)
	W9S668	5		9ROSA	Morus notabilis
	B9IIH6	5		POPTR	Populus trichocarpa (Western balsam poplar) (Populus balsamifera subsp. trichocarpa)
	B9H9M5	5		POPTR	Populus trichocarpa (Western balsam poplar) (Populus balsamifera subsp. trichocarpa)
	B9SDM4	5		RICCO	Ricinus communis (Castor bean)
	V4T1A0	5		9ROSI	Populus tremula x Populus tremuloides
	V4SW70	5		9ROSI	Populus tremula x Populus tremuloides
	V4UUE1	5		9ROSI	Populus tremula x Populus tremuloides
	A0A059DIP6	5		EUCGR	Eucalyptus grandis (Flooded gum)
	A0A059DI47	5		EUCGR	Eucalyptus grandis (Flooded gum)
	A0A059DJ59	5		EUCGR	Eucalyptus grandis (Flooded gum)
	M1BX59	5		SOLTU	Solanum tuberosum (Potato)
	K4ASP9	5		SOLLC	Solanum lycopersicum (Tomato) (Lycopersicon esculentum)
	M1CQI7	5		SOLTU	Solanum tuberosum (Potato)
	K4D359	5		SOLLC	Solanum lycopersicum (Tomato) (Lycopersicon esculentum)
	M0T9G3	5		MUSAM	Musa acuminata subsp. malaccensis (Wild banana) (Musa malaccensis)
	M0S2R7	5		MUSAM	Musa acuminata subsp. malaccensis (Wild banana) (Musa malaccensis)
	M0SES0	5		MUSAM	Musa acuminata subsp. malaccensis (Wild banana) (Musa malaccensis)
	M0TMM6	5		MUSAM	Musa acuminata subsp. malaccensis (Wild banana) (Musa malaccensis)
	M0TTW8	5		MUSAM	Musa acuminata subsp. malaccensis (Wild banana) (Musa malaccensis)
	D8QUT6	5		SELML	Selaginella moellendorffii (Spikemoss)
	W1NX92	5		AMBTC	Amborella trichopoda
	M8BH97	5		AEGTA	Aegilops tauschii (Tausch's goatgrass) (Aegilops squarrosa)
	W5HYY9	5		WHEAT	Triticum aestivum (Wheat)
	M7Z3U1	5		TRIUA	Triticum urartu (Red wild einkorn) (Crithodium urartu)
	W5H799	5		WHEAT	Triticum aestivum (Wheat)
	W5HMY7	5		WHEAT	Triticum aestivum (Wheat)
	M0VCV9	5		HORVD	Hordeum vulgare var. distichum (Domesticated barley)
	I1GXH2	5		BRADI	Brachypodium distachyon (Purple false brome) (Trachynia distachya)
	J3MFN6	5		ORYBR	Oryza brachyantha
	Q69Q41	5		ORYSJ	Oryza sativa subsp. japonica (Rice)
	B8B4E5	5		ORYSI	Oryza sativa subsp. indica (Rice)
	I1Q3I1	5		ORYGL	Oryza glaberrima (African rice)
	Q69Q42	5		ORYSJ	Oryza sativa subsp. japonica (Rice)
	B9FU25	5		ORYSJ	Oryza sativa subsp. japonica (Rice)
	K3XXJ3	5		SETIT	Setaria italica (Foxtail millet) (Panicum italicum)
	C0P5A1	5		MAIZE	Zea mays (Maize)
	C5Z5P5	5		SORBI	Sorghum bicolor (Sorghum) (Sorghum vulgare)
	B6U8B2	5		MAIZE	Zea mays (Maize)
	B4FBB6	5		MAIZE	Zea mays (Maize)
	B7ZXM3	5		MAIZE	Zea mays (Maize)
	W5H2E9	5		WHEAT	Triticum aestivum (Wheat)
	M8BY32	5		AEGTA	Aegilops tauschii (Tausch's goatgrass) (Aegilops squarrosa)
	W5GQJ2	5		WHEAT	Triticum aestivum (Wheat)
	M8AHF3	5		TRIUA	Triticum urartu (Red wild einkorn) (Crithodium urartu)
	M0YBT3	5		HORVD	Hordeum vulgare var. distichum (Domesticated barley)
	W5GFS1	5		WHEAT	Triticum aestivum (Wheat)
	C0HE67	5		MAIZE	Zea mays (Maize)
	C5XXK6	5		SORBI	Sorghum bicolor (Sorghum) (Sorghum vulgare)
	B6T3N0	5		MAIZE	Zea mays (Maize)
	K3YTI3	5		SETIT	Setaria italica (Foxtail millet) (Panicum italicum)
	J3LAN1	5		ORYBR	Oryza brachyantha
	Q761Z6	5		ORYSJ	Oryza sativa subsp. japonica (Rice)
	Q0E303	5		ORYSJ	Oryza sativa subsp. japonica (Rice)
	A2X244	5		ORYSI	Oryza sativa subsp. indica (Rice)
	Q6Z797	5		ORYSJ	Oryza sativa subsp. japonica (Rice)
	I1NYB7	5		ORYGL	Oryza glaberrima (African rice)
	W1P7U8	5		AMBTC	Amborella trichopoda
	W1NDJ9	5		AMBTC	Amborella trichopoda
	S8E6T6	5		9LAMI	Genlisea aurea
	V4UP24	5		9ROSI	Populus tremula x Populus tremuloides
	V4UDP4	5		9ROSI	Populus tremula x Populus tremuloides
	V4WCJ1	5		9ROSI	Populus tremula x Populus tremuloides
	V4TUG4	5		9ROSI	Populus tremula x Populus tremuloides
	D7TC28	5		VITVI	Vitis vinifera (Grape)
	M1BAP7	5		SOLTU	Solanum tuberosum (Potato)
	K4CKM4	5		SOLLC	Solanum lycopersicum (Tomato) (Lycopersicon esculentum)
	K4C7N1	5		SOLLC	Solanum lycopersicum (Tomato) (Lycopersicon esculentum)
	S8DX84	5		9LAMI	Genlisea aurea
	Q9SUV5	5	AtWDL5	ARATH	Arabidopsis thaliana (Mouse-ear cress)
	O49359	5		ARATH	Arabidopsis thaliana (Mouse-ear cress)
	Q94C48	5	AtWDL5	ARATH	Arabidopsis thaliana (Mouse-ear cress)
	F4JU98	5	AtWDL5	ARATH	Arabidopsis thaliana (Mouse-ear cress)
	D7MA60	5		ARALL	Arabidopsis lyrata subsp. lyrata (Lyre-leaved rock-cress)
	R0GZQ8	5		9BRAS	Capsella rubella
	M4E599	5		BRARP	Brassica rapa subsp. pekinensis (Chinese cabbage) (Brassica pekinensis)
	M4FG50	5		BRARP	Brassica rapa subsp. pekinensis (Chinese cabbage) (Brassica pekinensis)
	V4MBZ6	5		EUTSA	Eutrema salsugineum (Saltwater cress) (Sisymbrium salsugineum)
	V4MM99	5		EUTSA	Eutrema salsugineum (Saltwater cress) (Sisymbrium salsugineum)
	V4LTJ6	5		EUTSA	Eutrema salsugineum (Saltwater cress) (Sisymbrium salsugineum)
	M4D4D4	5		BRARP	Brassica rapa subsp. pekinensis (Chinese cabbage) (Brassica pekinensis)
	D7LL47	5		ARALL	Arabidopsis lyrata subsp. lyrata (Lyre-leaved rock-cress)
	Q0WSZ8	5	AtWDL6	ARATH	Arabidopsis thaliana (Mouse-ear cress)
	Q9SKK1	5		ARATH	Arabidopsis thaliana (Mouse-ear cress)
	A0A059CR18	5		EUCGR	Eucalyptus grandis (Flooded gum)
	K7MN31	5		SOYBN	Glycine max (Soybean) (Glycine hispida)
	K7MN33	5		SOYBN	Glycine max (Soybean) (Glycine hispida)
	I1M9J3	5		SOYBN	Glycine max (Soybean) (Glycine hispida)
	V7CVC2	5		PHAVU	Phaseolus vulgaris (Kidney bean) (French bean)
	V7CV13	5		PHAVU	Phaseolus vulgaris (Kidney bean) (French bean)
	G7I707	5		MEDTR	Medicago truncatula (Barrel medic) (Medicago tribuloides)
	G7JB10	5		MEDTR	Medicago truncatula (Barrel medic) (Medicago tribuloides)
	I3SYX8	5		MEDTR	Medicago truncatula (Barrel medic) (Medicago tribuloides)
	V7ATM2	5		PHAVU	Phaseolus vulgaris (Kidney bean) (French bean)
	I1K8U7	5		SOYBN	Glycine max (Soybean) (Glycine hispida)
	I1JUC7	5		SOYBN	Glycine max (Soybean) (Glycine hispida)
	A0A059CT64	5		EUCGR	Eucalyptus grandis (Flooded gum)
	A0A059CTY5	5		EUCGR	Eucalyptus grandis (Flooded gum)
	F6H328	5		VITVI	Vitis vinifera (Grape)
	A5B2D3	5		VITVI	Vitis vinifera (Grape)
	M5XDZ0	5		PRUPE	Prunus persica (Peach) (Amygdalus persica)
	V4TT05	5		9ROSI	Populus tremula x Populus tremuloides
	W9SEC4	5		9ROSA	Morus notabilis
	B9RP45	5		RICCO	Ricinus communis (Castor bean)
	B9HA56	5		POPTR	Populus trichocarpa (Western balsam poplar) (Populus balsamifera subsp. trichocarpa)
	B9IKX4	5		POPTR	Populus trichocarpa (Western balsam poplar) (Populus balsamifera subsp. trichocarpa)
	A9PG41	5		POPTR	Populus trichocarpa (Western balsam poplar) (Populus balsamifera subsp. trichocarpa)
