# Supplementary material for: Genome-wide analysis of the TPX2 family proteins in Eucalyptus grandis
Source: BMC Genomics. 2016 Nov 24;17:967. doi: 10.1186/s12864-016-3303-0 (PMC5122032; doi:10.1186/s12864-016-3303-0)
Supplement: Additional file 3: Table S2. — Distribution of PFAM plant TPX2 proteins in various clades. A complete list of number of sequences in each clade (clade 1–6) is presented. (XLSX 17 kb) [file 12864_2016_3303_MOESM3_ESM.xlsx]

## Sheet: Plant TPX Freq
Species ID	Full Name	Taxonomic Group	Clade1	Clade2	Clade3	Clade4	Clade5	Clade6	Other	TOTAL
CHLRE	Chlamydomonas reinhardtii (Chlamydomonas smithii)	cellular organisms, Eukaryota, Viridiplantae, Chlorophyta, Chlorophyceae, Chlamydomonadales, Chlamydomonadaceae, Chlamydomonas, Chlamydomonas reinhardtii (Chlamydomonas smithii)	0	0	0	0	0	0	1	1
MICPC	Micromonas pusilla (strain CCMP1545) (Picoplanktonic green alga)	cellular organisms, Eukaryota, Viridiplantae, Chlorophyta, prasinophytes, Mamiellophyceae, Mamiellales, Mamiellaceae, Micromonas, Micromonas pusilla (Picoplanktonic green alga), Micromonas pusilla (strain CCMP1545) (Picoplanktonic green alga)	0	0	0	0	0	0	1	1
MICSR	Micromonas sp. (strain RCC299 / NOUM17) (Picoplanktonic green alga)	cellular organisms, Eukaryota, Viridiplantae, Chlorophyta, prasinophytes, Mamiellophyceae, Mamiellales, Mamiellaceae, Micromonas, Micromonas sp. (strain RCC299 / NOUM17) (Picoplanktonic green alga)	0	0	0	0	0	0	1	1
9CHLO	Coccomyxa subellipsoidea C-169	cellular organisms, Eukaryota, Viridiplantae, Chlorophyta, Trebouxiophyceae, Trebouxiophyceae incertae sedis, Coccomyxaceae, Coccomyxa, Coccomyxa subellipsoidea, Coccomyxa subellipsoidea C-169	0	0	0	0	0	0	1	1
PHYPA	Physcomitrella patens subsp. patens (Moss)	cellular organisms, Eukaryota, Viridiplantae, Streptophyta, Streptophytina, Embryophyta, Bryophyta, Bryophytina, Bryopsida, Funariidae, Funariales, Funariaceae, Physcomitrella, Physcomitrella patens subsp. patens (Moss)	0	0	0	0	0	0	16	16
AMBTC	Amborella trichopoda	cellular organisms, Eukaryota, Viridiplantae, Streptophyta, Streptophytina, Embryophyta, Tracheophyta, Euphyllophyta, Spermatophyta, Magnoliophyta, basal Magnoliophyta, Amborellales, Amborellaceae, Amborella, Amborella trichopoda	1	0	1	1	3	2	0	8
HELPE	Helianthus petiolaris (Prairie sunflower)	cellular organisms, Eukaryota, Viridiplantae, Streptophyta, Streptophytina, Embryophyta, Tracheophyta, Euphyllophyta, Spermatophyta, Magnoliophyta, Mesangiospermae, eudicotyledons, Gunneridae, Pentapetalae, asterids, campanulids, Asterales, Asteraceae, Asteroideae, Heliantheae alliance, Heliantheae, Helianthus, Helianthus petiolaris (Prairie sunflower)	0	0	0	0	0	0	1	1
HELAN	Helianthus annuus (Common sunflower)	cellular organisms, Eukaryota, Viridiplantae, Streptophyta, Streptophytina, Embryophyta, Tracheophyta, Euphyllophyta, Spermatophyta, Magnoliophyta, Mesangiospermae, eudicotyledons, Gunneridae, Pentapetalae, asterids, campanulids, Asterales, Asteraceae, Asteroideae, Heliantheae alliance, Heliantheae, Helianthus, Helianthus annuus (Common sunflower)	0	0	0	0	0	0	7	7
9ASTR	Helianthus argophyllus	cellular organisms, Eukaryota, Viridiplantae, Streptophyta, Streptophytina, Embryophyta, Tracheophyta, Euphyllophyta, Spermatophyta, Magnoliophyta, Mesangiospermae, eudicotyledons, Gunneridae, Pentapetalae, asterids, campanulids, Asterales, Asteraceae, Asteroideae, Heliantheae alliance, Heliantheae, Helianthus, Helianthus argophyllus	0	0	0	0	0	0	1	1
CAMSI	Camellia sinensis (Tea)	cellular organisms, Eukaryota, Viridiplantae, Streptophyta, Streptophytina, Embryophyta, Tracheophyta, Euphyllophyta, Spermatophyta, Magnoliophyta, Mesangiospermae, eudicotyledons, Gunneridae, Pentapetalae, asterids, Ericales, Theaceae, Camellia, Camellia sinensis (Tea)	0	0	0	1	0	0	0	1
9LAMI	Genlisea aurea	cellular organisms, Eukaryota, Viridiplantae, Streptophyta, Streptophytina, Embryophyta, Tracheophyta, Euphyllophyta, Spermatophyta, Magnoliophyta, Mesangiospermae, eudicotyledons, Gunneridae, Pentapetalae, asterids, lamiids, Lamiales, Lentibulariaceae, Genlisea, Genlisea aurea	1	1	1	2	2	0	1	8
SOLTU	Solanum tuberosum (Potato)	cellular organisms, Eukaryota, Viridiplantae, Streptophyta, Streptophytina, Embryophyta, Tracheophyta, Euphyllophyta, Spermatophyta, Magnoliophyta, Mesangiospermae, eudicotyledons, Gunneridae, Pentapetalae, asterids, lamiids, Solanales, Solanaceae, Solanoideae, Solaneae, Solanum, Solanum tuberosum (Potato)	0	2	3	6	3	9	0	23
SOLLC	Solanum lycopersicum (Tomato) (Lycopersicon esculentum)	cellular organisms, Eukaryota, Viridiplantae, Streptophyta, Streptophytina, Embryophyta, Tracheophyta, Euphyllophyta, Spermatophyta, Magnoliophyta, Mesangiospermae, eudicotyledons, Gunneridae, Pentapetalae, asterids, lamiids, Solanales, Solanaceae, Solanoideae, Solaneae, Solanum, Lycopersicon, Solanum lycopersicum (Tomato) (Lycopersicon esculentum)	1	3	3	3	4	4	0	18
CUCMA	Cucurbita maxima (Pumpkin) (Winter squash)	cellular organisms, Eukaryota, Viridiplantae, Streptophyta, Streptophytina, Embryophyta, Tracheophyta, Euphyllophyta, Spermatophyta, Magnoliophyta, Mesangiospermae, eudicotyledons, Gunneridae, Pentapetalae, rosids, fabids, Cucurbitales, Cucurbitaceae, Cucurbiteae, Cucurbita (marrows), Cucurbita maxima (Pumpkin) (Winter squash)	0	0	1	0	0	0	0	1
LOTJA	Lotus japonicus (Lotus corniculatus var. japonicus)	cellular organisms, Eukaryota, Viridiplantae, Streptophyta, Streptophytina, Embryophyta, Tracheophyta, Euphyllophyta, Spermatophyta, Magnoliophyta, Mesangiospermae, eudicotyledons, Gunneridae, Pentapetalae, rosids, fabids, Fabales, Fabaceae, Papilionoideae, Loteae, Lotus, Lotus japonicus (Lotus corniculatus var. japonicus)	1	1	0	2	1	0	0	5
PHAVU	Phaseolus vulgaris (Kidney bean) (French bean)	cellular organisms, Eukaryota, Viridiplantae, Streptophyta, Streptophytina, Embryophyta, Tracheophyta, Euphyllophyta, Spermatophyta, Magnoliophyta, Mesangiospermae, eudicotyledons, Gunneridae, Pentapetalae, rosids, fabids, Fabales, Fabaceae, Papilionoideae, Phaseoleae, Phaseolus, Phaseolus vulgaris (Kidney bean) (French bean)	2	2	1	3	5	3	0	16
MEDTR	Medicago truncatula (Barrel medic) (Medicago tribuloides)	cellular organisms, Eukaryota, Viridiplantae, Streptophyta, Streptophytina, Embryophyta, Tracheophyta, Euphyllophyta, Spermatophyta, Magnoliophyta, Mesangiospermae, eudicotyledons, Gunneridae, Pentapetalae, rosids, fabids, Fabales, Fabaceae, Papilionoideae, Trifolieae, Medicago (medics), Medicago truncatula (Barrel medic) (Medicago tribuloides)	2	2	0	4	3	0	0	11
SOYBN	Glycine max (Soybean) (Glycine hispida)	cellular organisms, Eukaryota, Viridiplantae, Streptophyta, Streptophytina, Embryophyta, Tracheophyta, Euphyllophyta, Spermatophyta, Magnoliophyta, Mesangiospermae, eudicotyledons, Gunneridae, Pentapetalae, rosids, fabids, Fabales, Fabaceae, Papilionoideae, Phaseoleae, Glycine, Soja, Glycine max (Soybean) (Glycine hispida)	6	4	2	19	10	4	0	45
RICCO	Ricinus communis (Castor bean)	cellular organisms, Eukaryota, Viridiplantae, Streptophyta, Streptophytina, Embryophyta, Tracheophyta, Euphyllophyta, Spermatophyta, Magnoliophyta, Mesangiospermae, eudicotyledons, Gunneridae, Pentapetalae, rosids, fabids, Malpighiales, Euphorbiaceae, Acalyphoideae, Acalypheae, Ricinus, Ricinus communis (Castor bean)	1	1	1	2	2	4	0	11
POPTR	Populus trichocarpa (Western balsam poplar) (Populus balsamifera subsp. trichocarpa)	cellular organisms, Eukaryota, Viridiplantae, Streptophyta, Streptophytina, Embryophyta, Tracheophyta, Euphyllophyta, Spermatophyta, Magnoliophyta, Mesangiospermae, eudicotyledons, Gunneridae, Pentapetalae, rosids, fabids, Malpighiales, Salicaceae, Saliceae, Populus (poplars), Populus trichocarpa (Western balsam poplar) (Populus balsamifera subsp. trichocarpa)	1	2	2	6	5	8	0	24
9ROSI	Populus tremula x Populus tremuloides	cellular organisms, Eukaryota, Viridiplantae, Streptophyta, Streptophytina, Embryophyta, Tracheophyta, Euphyllophyta, Spermatophyta, Magnoliophyta, Mesangiospermae, eudicotyledons, Gunneridae, Pentapetalae, rosids, fabids, Malpighiales, Salicaceae, Saliceae, Populus (poplars), Populus tremula x Populus tremuloides	3	1	1	3	8	5	0	21
9ROSA	Morus notabilis	cellular organisms, Eukaryota, Viridiplantae, Streptophyta, Streptophytina, Embryophyta, Tracheophyta, Euphyllophyta, Spermatophyta, Magnoliophyta, Mesangiospermae, eudicotyledons, Gunneridae, Pentapetalae, rosids, fabids, Rosales, Moraceae, Morus (mulberries), Morus notabilis	1	1	1	2	2	3	0	10
PRUPE	Prunus persica (Peach) (Amygdalus persica)	cellular organisms, Eukaryota, Viridiplantae, Streptophyta, Streptophytina, Embryophyta, Tracheophyta, Euphyllophyta, Spermatophyta, Magnoliophyta, Mesangiospermae, eudicotyledons, Gunneridae, Pentapetalae, rosids, fabids, Rosales, Rosaceae, Maloideae, Amygdaleae, Prunus, Prunus persica (Peach) (Amygdalus persica)	1	1	1	2	1	4	0	10
BRANA	Brassica napus (Rape)	cellular organisms, Eukaryota, Viridiplantae, Streptophyta, Streptophytina, Embryophyta, Tracheophyta, Euphyllophyta, Spermatophyta, Magnoliophyta, Mesangiospermae, eudicotyledons, Gunneridae, Pentapetalae, rosids, malvids, Brassicales, Brassicaceae, Brassiceae, Brassica, Brassica napus (Rape)	0	0	0	1	0	0	0	1
BRARP	Brassica rapa subsp. pekinensis (Chinese cabbage) (Brassica pekinensis)	cellular organisms, Eukaryota, Viridiplantae, Streptophyta, Streptophytina, Embryophyta, Tracheophyta, Euphyllophyta, Spermatophyta, Magnoliophyta, Mesangiospermae, eudicotyledons, Gunneridae, Pentapetalae, rosids, malvids, Brassicales, Brassicaceae, Brassiceae, Brassica, Brassica campestris (Field mustard), Brassica rapa subsp. pekinensis (Chinese cabbage) (Brassica pekinensis)	2	2	2	7	5	3	0	21
ARALL	Arabidopsis lyrata subsp. lyrata (Lyre-leaved rock-cress)	cellular organisms, Eukaryota, Viridiplantae, Streptophyta, Streptophytina, Embryophyta, Tracheophyta, Euphyllophyta, Spermatophyta, Magnoliophyta, Mesangiospermae, eudicotyledons, Gunneridae, Pentapetalae, rosids, malvids, Brassicales, Brassicaceae, Camelineae, Arabidopsis, Arabidopsis lyrata (Lyre-leaved rock-cress) (Arabis lyrata), Arabidopsis lyrata subsp. lyrata (Lyre-leaved rock-cress)	1	2	1	3	3	3	0	13
9BRAS	Capsella rubella	cellular organisms, Eukaryota, Viridiplantae, Streptophyta, Streptophytina, Embryophyta, Tracheophyta, Euphyllophyta, Spermatophyta, Magnoliophyta, Mesangiospermae, eudicotyledons, Gunneridae, Pentapetalae, rosids, malvids, Brassicales, Brassicaceae, Camelineae, Capsella, Capsella rubella	1	2	1	6	2	4	0	16
ARATH	Arabidopsis thaliana (Mouse-ear cress)	cellular organisms, Eukaryota, Viridiplantae, Streptophyta, Streptophytina, Embryophyta, Tracheophyta, Euphyllophyta, Spermatophyta, Magnoliophyta, Mesangiospermae, eudicotyledons, Gunneridae, Pentapetalae, rosids, malvids, Brassicales, Brassicaceae, Camelineae, Arabidopsis, Arabidopsis thaliana (Mouse-ear cress)	2	5	1	8	7	7	1	31
EUTSA	Eutrema salsugineum (Saltwater cress) (Sisymbrium salsugineum)	cellular organisms, Eukaryota, Viridiplantae, Streptophyta, Streptophytina, Embryophyta, Tracheophyta, Euphyllophyta, Spermatophyta, Magnoliophyta, Mesangiospermae, eudicotyledons, Gunneridae, Pentapetalae, rosids, malvids, Brassicales, Brassicaceae, Eutremeae, Eutrema, Eutrema salsugineum (Saltwater cress) (Sisymbrium salsugineum)	1	2	2	4	5	2	0	16
EUCGR	Eucalyptus grandis (Flooded gum)	cellular organisms, Eukaryota, Viridiplantae, Streptophyta, Streptophytina, Embryophyta, Tracheophyta, Euphyllophyta, Spermatophyta, Magnoliophyta, Mesangiospermae, eudicotyledons, Gunneridae, Pentapetalae, rosids, malvids, Myrtales, Myrtaceae, Myrtoideae, Eucalypteae, Eucalyptus, Eucalyptus grandis (Flooded gum)	1	1	1	7	6	3	0	19
VITVI	Vitis vinifera (Grape)	cellular organisms, Eukaryota, Viridiplantae, Streptophyta, Streptophytina, Embryophyta, Tracheophyta, Euphyllophyta, Spermatophyta, Magnoliophyta, Mesangiospermae, eudicotyledons, Gunneridae, Pentapetalae, rosids, rosids incertae sedis, Vitales, Vitaceae, Vitis, Vitis vinifera (Grape)	3	2	2	3	3	3	0	16
ORYSJ	Oryza sativa subsp. japonica (Rice)	cellular organisms, Eukaryota, Viridiplantae, Streptophyta, Streptophytina, Embryophyta, Tracheophyta, Euphyllophyta, Spermatophyta, Magnoliophyta, Mesangiospermae, Liliopsida, Petrosaviidae, commelinids, Poales, Poaceae, BOP clade, Oryzoideae, Oryzeae, Oryzinae, Oryza, Oryza sativa (Rice), Oryza sativa subsp. japonica (Rice)	1	5	2	5	7	0	2	22
ORYSI	Oryza sativa subsp. indica (Rice)	cellular organisms, Eukaryota, Viridiplantae, Streptophyta, Streptophytina, Embryophyta, Tracheophyta, Euphyllophyta, Spermatophyta, Magnoliophyta, Mesangiospermae, Liliopsida, Petrosaviidae, commelinids, Poales, Poaceae, BOP clade, Oryzoideae, Oryzeae, Oryzinae, Oryza, Oryza sativa (Rice), Oryza sativa subsp. indica (Rice)	1	2	1	2	4	0	1	11
ORYGL	Oryza glaberrima (African rice)	cellular organisms, Eukaryota, Viridiplantae, Streptophyta, Streptophytina, Embryophyta, Tracheophyta, Euphyllophyta, Spermatophyta, Magnoliophyta, Mesangiospermae, Liliopsida, Petrosaviidae, commelinids, Poales, Poaceae, BOP clade, Oryzoideae, Oryzeae, Oryzinae, Oryza, Oryza glaberrima (African rice)	1	2	1	2	3	0	1	10
ORYBR	Oryza brachyantha	cellular organisms, Eukaryota, Viridiplantae, Streptophyta, Streptophytina, Embryophyta, Tracheophyta, Euphyllophyta, Spermatophyta, Magnoliophyta, Mesangiospermae, Liliopsida, Petrosaviidae, commelinids, Poales, Poaceae, BOP clade, Oryzoideae, Oryzeae, Oryzinae, Oryza, Oryza brachyantha	1	2	1	2	3	0	1	10
BRADI	Brachypodium distachyon (Purple false brome) (Trachynia distachya)	cellular organisms, Eukaryota, Viridiplantae, Streptophyta, Streptophytina, Embryophyta, Tracheophyta, Euphyllophyta, Spermatophyta, Magnoliophyta, Mesangiospermae, Liliopsida, Petrosaviidae, commelinids, Poales, Poaceae, BOP clade, Pooideae, Brachypodieae, Brachypodium (false bromes), Brachypodium distachyon (Purple false brome) (Trachynia distachya)	4	1	1	3	2	0	1	12
AEGTA	Aegilops tauschii (Tausch's goatgrass) (Aegilops squarrosa)	cellular organisms, Eukaryota, Viridiplantae, Streptophyta, Streptophytina, Embryophyta, Tracheophyta, Euphyllophyta, Spermatophyta, Magnoliophyta, Mesangiospermae, Liliopsida, Petrosaviidae, commelinids, Poales, Poaceae, BOP clade, Pooideae, Triticodae, Triticeae, Triticinae, Aegilops, Aegilops tauschii (Tausch's goatgrass) (Aegilops squarrosa)	0	2	1	1	3	0	1	8
TRIUA	Triticum urartu (Red wild einkorn) (Crithodium urartu)	cellular organisms, Eukaryota, Viridiplantae, Streptophyta, Streptophytina, Embryophyta, Tracheophyta, Euphyllophyta, Spermatophyta, Magnoliophyta, Mesangiospermae, Liliopsida, Petrosaviidae, commelinids, Poales, Poaceae, BOP clade, Pooideae, Triticodae, Triticeae, Triticinae, Triticum, Triticum urartu (Red wild einkorn) (Crithodium urartu)	1	2	1	0	3	0	1	8
HORVD	Hordeum vulgare var. distichum (Domesticated barley)	cellular organisms, Eukaryota, Viridiplantae, Streptophyta, Streptophytina, Embryophyta, Tracheophyta, Euphyllophyta, Spermatophyta, Magnoliophyta, Mesangiospermae, Liliopsida, Petrosaviidae, commelinids, Poales, Poaceae, BOP clade, Pooideae, Triticodae, Triticeae, Hordeinae, Hordeum, Hordeum vulgare (Barley), Hordeum vulgare var. distichum (Domesticated barley)	2	5	4	1	3	0	3	18
WHEAT	Triticum aestivum (Wheat)	cellular organisms, Eukaryota, Viridiplantae, Streptophyta, Streptophytina, Embryophyta, Tracheophyta, Euphyllophyta, Spermatophyta, Magnoliophyta, Mesangiospermae, Liliopsida, Petrosaviidae, commelinids, Poales, Poaceae, BOP clade, Pooideae, Triticodae, Triticeae, Triticinae, Triticum, Triticum aestivum (Wheat)	4	6	3	3	7	0	3	26
MAIZE	Zea mays (Maize)	cellular organisms, Eukaryota, Viridiplantae, Streptophyta, Streptophytina, Embryophyta, Tracheophyta, Euphyllophyta, Spermatophyta, Magnoliophyta, Mesangiospermae, Liliopsida, Petrosaviidae, commelinids, Poales, Poaceae, PACMAD clade, Panicoideae, Andropogonodae, Andropogoneae, Tripsacinae, Zea, Zea mays (Maize)	1	4	1	7	9	0	4	26
SORBI	Sorghum bicolor (Sorghum) (Sorghum vulgare)	cellular organisms, Eukaryota, Viridiplantae, Streptophyta, Streptophytina, Embryophyta, Tracheophyta, Euphyllophyta, Spermatophyta, Magnoliophyta, Mesangiospermae, Liliopsida, Petrosaviidae, commelinids, Poales, Poaceae, PACMAD clade, Panicoideae, Andropogonodae, Andropogoneae, Sorghinae, Sorghum, Sorghum bicolor (Sorghum) (Sorghum vulgare)	1	2	1	3	3	0	0	10
SETIT	Setaria italica (Foxtail millet) (Panicum italicum)	cellular organisms, Eukaryota, Viridiplantae, Streptophyta, Streptophytina, Embryophyta, Tracheophyta, Euphyllophyta, Spermatophyta, Magnoliophyta, Mesangiospermae, Liliopsida, Petrosaviidae, commelinids, Poales, Poaceae, PACMAD clade, Panicoideae, Panicodae, Paniceae, Cenchrinae, Setaria, Setaria italica (Foxtail millet) (Panicum italicum)	1	3	1	3	3	0	1	12
MUSAM	Musa acuminata subsp. malaccensis (Wild banana) (Musa malaccensis)	cellular organisms, Eukaryota, Viridiplantae, Streptophyta, Streptophytina, Embryophyta, Tracheophyta, Euphyllophyta, Spermatophyta, Magnoliophyta, Mesangiospermae, Liliopsida, Petrosaviidae, commelinids, Zingiberales, Musaceae, Musa, Musa acuminata (Banana) (Musa cavendishii), Musa acuminata subsp. malaccensis (Wild banana) (Musa malaccensis)	1	4	2	7	5	0	1	20
SELML	Selaginella moellendorffii (Spikemoss)	cellular organisms, Eukaryota, Viridiplantae, Streptophyta, Streptophytina, Embryophyta, Tracheophyta, Lycopodiidae, Selaginellales (spike mosses), Selaginellaceae, Selaginella, Selaginella moellendorffii (Spikemoss)	0	0	0	0	1	0	6	7
TOTAL			51	77	48	134	136	71	57	574
