# Supplementary material for: Genome-wide analysis of the TPX2 family proteins in Eucalyptus grandis
Source: BMC Genomics. 2016 Nov 24;17:967. doi: 10.1186/s12864-016-3303-0 (PMC5122032; doi:10.1186/s12864-016-3303-0)
Supplement: Additional file 4: Table S3. — Genome-wide analysis of Arabidopsis and Eucalyptus TPX2 genes. Gene name, locus ID and the clade number in the phylogenetic tree (Fig. 1) are shown. (XLSX 10 kb) [file 12864_2016_3303_MOESM4_ESM.xlsx]

## Sheet: Sheet1
Species	Gene name	Gene locus	Clade
Arabidopsis	AtMAP20	AT5G37478	1
Arabidopsis	AtMAP20L1	AT5G15510	2
Arabidopsis	AtMAP20L2	AT3G01015	2
Arabidopsis	AtTPX2	AT1G03780	3
Arabidopsis	AtTPX2L	AT5G44270	3
Arabidopsis	AtWDL1	AT3G04630	4
Arabidopsis	AtWDL2	AT1G54460	4
Arabidopsis	AtWDL3	AT3G23090	4
Arabidopsis	AtWVD2	AT5G28646	4
Arabidopsis	AtWDL4	AT2G35880	5
Arabidopsis	AtWDL5	AT4G32330	5
Arabidopsis	AtWDL6	AT2G25480	5
Arabidopsis	AtWDL7	AT1G70950	6
Arabidopsis	AtWDL8	AT3G01710	6
Arabidopsis	AtWDL9	AT3G26050	6
Eucalytus	EgMAP20	Eucgr.J01635	1
Eucalytus	EgMAP20L	Eucgr.I01972	2
Eucalytus	EgTPX2	Eucgr.A01835	3
Eucalytus	EgWDL1	Eucgr.H04316	4
Eucalytus	EgWDL3	Eucgr.H00191	4
Eucalytus	EgWDL3L	Eucgr.H03155	4
Eucalytus	EgWDL4	Eucgr.A02553	5
Eucalytus	EgWDL5	Eucgr.C02774	5
Eucalytus	EgWDL6	Eucgr.C01741	5
Eucalytus	EgWDL7	Eucgr.G02189	6
Eucalytus	EgWDL8	Eucgr.J02275	6
Eucalytus	EgWDL8L	Eucgr.B03376	6
