# Supplementary material for: Genome-wide analysis of the TPX2 family proteins in Eucalyptus grandis
Source: BMC Genomics. 2016 Nov 24;17:967. doi: 10.1186/s12864-016-3303-0 (PMC5122032; doi:10.1186/s12864-016-3303-0)
Supplement: Additional file 5: Table S4. — The Ka/Ks ratios and Evolutionary selection of paralogous TPX2 family proteins. Ks: number of synonymous substitutions per synonymous site; Ka: number of nonsynonymous substitutions per nonsynonymous site. When Ka/Ks = 1, neutral evolution; Ka/Ks < 1, purifying selection; Ka/Ks > 1, diversifying selection. Genes in duplicated pairs are in tandem duplication (Tandem), in homeologous chromosomes (Homeologous) or were simply paralogous. (XLSX 11 kb) [file 12864_2016_3303_MOESM5_ESM.xlsx]

## Sheet: Sheet1
Gene 1	Gene 2	chromosome	Ks	Ka	Ka/Ks	Evolutionary Selection	Duplication type
EgWDL3	EgWDL3L	Chr8/Chr8	1.1898	0.7774	0.6534	Purifying	Tandem
EgWDL6	EgWDL5	Chr3/Chr3	0.9297	0.7598	0.8173	Purifying	Tandem
EgMAP20L	EgMAP20	Chr9/Chr10	1.4502	1.0039	0.6922	Purifying	Paralogous
EgWDL8L	EgWDL8	Chr2/Chr10	1.5746	1.0887	0.6914	Purifying	Paralogous
