# Supplementary material for: Genome-wide analysis of the TPX2 family proteins in Eucalyptus grandis
Source: BMC Genomics. 2016 Nov 24;17:967. doi: 10.1186/s12864-016-3303-0 (PMC5122032; doi:10.1186/s12864-016-3303-0)
Supplement: Additional file 6: Table S5. — Primer sequences for 13 genes for RT-qPCR analysis. EgCDK8 was used as a reference gene while others are Eucalyptus TPX2 family genes. (XLSX 10 kb) [file 12864_2016_3303_MOESM6_ESM.xlsx]

## Sheet: Sheet1
Primer Name	Primer sequence(5’-3’)
EgCDK8-F	TACAAGCGCTGTTGATATGTGGGC
EgCDK8-R	TTGCCAATGAGGCGGATTCACAAG
EgMAP20-RT-F	CCTGTCCAGCGTCCACCTAC
EgMAP20-RT-R	TAGCCTTACCTTCGATTTGTCC
EgWDL1-RT-F	GGAGGGAACTCAAAGATGTGGA
EgWDL1-RT-R	ACGCTGTCTTCTGGGATTCTG
EgWDL6-RT-F	CCTATGCCAAACTTCTACCAA
EgWDL6-RT-R	ACCAAGGCTTAAACGACCAG
EgWDL3-RT-F	AATGCTGGATCGGCTCATGTCA
EgWDL3-RT-R	TCCTCGCCTTGGACTGGGTT
EgWDL4-RT-F	TGATGATACCCACTCCACTACCT
EgWDL4-RT-R	TTTCTCAGCACGCTCTGTCAAT
EgUTP1-RT-F	GCCACTTCCCGATTTCTAC
EgUTP1-RT-R	TTTACTGGCGTGGTTGTCG
EgWDL2-RT-F	CACTATCGCATCCAAACAAAG
EgWDL2-RT-R	CCTCATAATAGAAGCTCGGC
EgUTP2-RT-F	AGGAAACAGTCCCGACATTACC
EgUTP2-RT-R	TTAGAATCCCTTGCGTCAGTCA
EgWDL5-RT-F	CTCCTCCACCAAAGGCAGAACT
EgWDL5-RT-R	TAGCCGTCCCACCTGACAAAG
EgMAP20L-RT-F	TTCTTCTTCGTGGGACAGCA
EgMAP20L-RT-R	TTCTTCCATCTACTTCCGCCTA
EgTPX2-RT-F	GCCAATAAGGCTGGGAAAG
EgTPX2-RT-R	ACCAAGATGCGGTAATGACA
EgWDL7-RT-F	CGCAACTCTGCTATCTGGGTC
EgWDL7-RT-R	CAGCTTTGTTCGATGATGGTG
